# Supplementary material for: Identifying and Minimizing Errors in the Measurement of Early Childhood Development: Lessons Learned from the Cognitive Testing of the ECDI2030
Source: Int J Environ Res Public Health. 2021 Nov 20;18(22):12181. doi: 10.3390/ijerph182212181 (PMC8618056; doi:10.3390/ijerph182212181)
Supplement: Supplementary file 1 [file ijerph-18-12181-s001.zip]

Archive with 1 entries (1 files):
- ijerph-1410058-supplementary.pdf
